# Supplementary material for: Association between complete blood-count-based inflammatory scores and hypertension in persons living with and without HIV in Zambia
Source: PLoS One. 2024 Nov 11;19(11):e0313484. doi: 10.1371/journal.pone.0313484 (PMC11554205; doi:10.1371/journal.pone.0313484)
Supplement: S1 Dataset — (XLSX) [file pone.0313484.s002.xlsx]

## Sheet: CompleteBloodCountBa-DATA-LABEL
Study Number	Date	Age	Sex	Marital status	Employment status	Knowledge of HIV status	HIV Positive	SBP (mmHg)	DBP (mmHg)	Height (meters)	Weight (kg)	BMI	Smoker	Consumes alcohol	Has Hypertension	Do you ever forget to take your high blood pressure medication?	Do you ever miss taking your high blood pressure pills when you feel sick?	Do you ever miss taking your high blood pressure pills when you feel better?	Duration on ART	WHO Staging	WBC	Lymphocytes	Monocytes	Neutrophils	Basophils	Eosinophil	RBC	Hgb	HCT	MCV	MCH	MCHC	RDW	PLT
1	2023-03-07	25	Male	Single	Employed	Yes	Yes	112	78	168	53	18.5	No	No	No	No	No	No	18 months	Stage 1	3.96	1.64	0.9	1.36	0.01	0.05	4.13	12.7	39.3	95.2	30.8	32.3	47.4	295
2	2023-03-07	48	Male	Married	unemployed	Yes	Yes	121	79	168	55	19	No	Yes	No	No	No	No	20 months	Stage 1	8.76	3.68	1.13	3.77	0.02	0.16	3.88	12.9	37.9	97.7	33.2	34	43.5	338
3	2023-03-07	51	Female	Married	unemployed	Yes	Yes	103	67	157	41	19	No	No	No	No	No	No	19 months	Stage 1	1.87	0.84	0.2	0.76	0	0.07	9.79	26.5	81.9	83.7	27.1	32.4	54.1	15
4	2023-03-07	56	Female	Married	retired	Yes	Yes	102	67	158	44	18.5	No	No	No	No	No	No	17 months	Stage 1	4.15	1.58	0.32	1.87	0.01	0.37	6.77	18.2	55.5	82	26.9	32.8	44.2	244
5	2023-03-07	33	Female	Married	Employed	Yes	Yes	100	68	153	55	23	No	Yes	No	No	No	No	18 months	Stage 1	6.95	1.71	0.65	4.51	0.02	0.06	5.17	13.6	42	81.2	26.3	32.4	46	325
6	2023-03-07	20	Female	Single	Employed	Yes	Yes	99	65	150	49	20	No	Yes	No	No	No	No	17months	Stage 1	6.07	1.29	0.7	4.01	0.01	0.06	4.55	12.7	36.8	80.9	27.9	37.5	43.6	258
7	2023-03-07	23	Female	Single	Employed	Yes	Yes	105	66	164	51	20	No	Yes	No	No	No	No	16 months	Stage 1	6.53	1.59	0.94	3.92	0.01	0.07	4.07	11.6	36.1	88.7	27.8	31.3	40.7	256
8	2023-03-07	28	Female	Single	Employed	Yes	Yes	111	68	167	54	19	No	No	No	No	No	No	26 months	Stage 1	2.93	1.6	0.3	1	0.01	0.02	5.16	15.2	47.9	92.8	28.5	31.7	45.7	217
9	2023-03-07	26	Female	Single	unemployed	Yes	Yes	108	67	155	49	21	No	No	No	No	No	No	18 months	Stage 1	6.67	3.32	0.66	2.66	0.01	0.02	9.02	19	59.3	65.7	21.1	32	46	219
10	2023-03-07	25	Female	Single	Employed	Yes	Yes	99	59	151	54	24	No	Yes	No	No	No	No	17months	Stage 1	5.23	2.35	0.43	2.38	0.01	0.06	4.85	13.3	41.8	86.2	27.4	31.8	44.5	257
11	2023-03-07	54	Female	Married	unemployed	Yes	Yes	101	61	153	53	21	No	No	No	No	No	No	30 months	Stage 1	4.94	1.64	0.48	2.8	0.02	0	5.01	14.6	41.1	88	21.1	23.1	44.8	405
12	2023-03-07	30	Female	Married	Employed	Yes	Yes	101	61	152	52	22	No	No	No	No	No	No	13 months	Stage 1	5.03	2.7	0.41	1.72	0.03	0.17	4.33	14.4	42.3	97.7	33.3	34	41.9	279
13	2023-03-07	42	Female	Married	unemployed	Yes	Yes	117	63	152	52.7	22	No	Yes	No	No	No	No	57 Months	Stage 1	4.05	1.47	0.47	2	0.01	0.1	5.15	13.2	41.1	79.8	25.6	32.1	38.9	123
14	2023-03-07	42	Female	Married	unemployed	Yes	Yes	117	63	152	52.7	22	No	Yes	No	No	No	No	57 Months	Stage 1	4.05	1.47	0.47	2	0.01	0.1	5.15	13.2	41.1	79.8	25.6	32.1	38.9	123
15	2023-03-07	42	Female	Married	unemployed	Yes	Yes	117	63	152	52.7	22	No	Yes	No	No	No	No	57 Months	Stage 1	4.05	1.47	0.47	2	0.01	0.1	5.15	13.2	41.1	79.8	25.6	32.1	38.9	123
16	2023-03-07	28	Female	Married	unemployed	Yes	Yes	110	70	168.2	62	21	No	Yes	No	No	No	No	23 Months	Stage 1	16.67	1.12	1.12	14.41	0.02	0	4.22	13.3	38.6	91.5	31.5	34.5	40	205
17	2023-03-07	39	Female	Married	unemployed	Yes	Yes	115	72	156	53.2	22	No	Yes	No	No	No	No	28 Months	Stage 1	4.73	1.39	0.37	2.67	0	0.3	4.1	12.9	37.3	91	31.5	34.6	38.8	144
18	2023-03-07	24	Female	Married	Employed	Yes	Yes	108	24	158.2	53.2	21	No	Yes	No	No	No	No	19 Months	Stage 1	4.58	0.4	0.09	4.06	0.01	0.02	5.2	14.4	43.8	84.2	27.7	32.9	40.5	97
19	2023-03-07	23	Male	Single	Employed	Yes	Yes	128	73	172	73.1	25	Yes	Yes	No	No	No	No	42 Months	Stage 1	13.01	4.41	1.33	7.07	0.05	0.15	3.43	8.4	26.9	78.4	24.5	31.2	63.1	652
20	2023-03-07	22	Male	Married	unemployed	Yes	Yes	115	74	168.3	59.4	21	No	Yes	No	No	No	No	19 Months	Stage 1	6.84	2.79	0.73	3.13	0.02	0.17	4.35	13.2	38.7	89	30.3	34.1	39.2	271
21	2023-03-07	40	Female	Married	unemployed	Yes	Yes	105	54	160	58.2	21	No	No	No	No	No	No	46 Months	Stage 1	6.86	1.4	0.52	4.89	0.01	0.04	1.84	3.6	13.3	72.3	19.6	27.1	48.2	334
22	2023-03-07	47	Female	Married	unemployed	Yes	Yes	102	65	168.2	61	21	No	No	No	No	No	No	27 Months	Stage 1	4.34	0.59	0.1	3.65	0	0	5.25	14.3	43.5	82.9	27.2	32.9	36.5	281
23	2023-03-07	60	Female	Widowed/separated	unemployed	Yes	Yes	108	68	160	58	21	No	No	No	No	No	No	44 months	Stage 1	8.35	3.44	0.37	4.33	0.02	0.19	5.72	17.1	51	89.2	29.9	33.5	46.1	221
24	2023-03-07	63	Male	Married	unemployed	Yes	Yes	135	83	168.2	55.2	19	Yes	Yes	No	No	No	No	29 Months	Stage 1	14.68	2.68	1.35	10.63	0.01	0.01	5.22	13.8	41.5	79.5	26.4	33.3	39.8	200
25	2023-03-07	35	Female	Married	Employed	Yes	Yes	161	68	161	57	21	No	Yes	No	No	No	No	21 months	Stage 1	3.62	1.46	0.31	1.84	0	0.02	4.6	13.5	41.2	89.6	29.3	32.8	44.7	198
26	2023-03-07	72	Female	Widowed/separated	unemployed	Yes	Yes	186	101	168	59.5	21	No	Yes	No	No	No	No	56 Months	Stage 1	7.38	0.77	0.43	6.15	0.01	0.02	5.2	14.1	41.5	79.8	27.1	34	42.2	158
27	2023-03-07	25	Female	Single	Employed	Yes	Yes	99	65	160	51	20	No	Yes	No	No	No	No	18 months	Stage 1	5.81	2.73	0.52	2.48	0.02	0.06	5.08	15.3	46.5	91.5	30.1	32.9	41.3	281
28	2023-03-07	38	Male	Married	Employed	Yes	Yes	122	79	169	56	19	Yes	Yes	No	No	No	No	34 months	Stage 1	6.89	4.27	0.74	1.81	0.02	0.05	4.72	15.3	46.5	98.5	32.4	32.9	46.3	412
29	2023-03-07	60	Male	Widowed/separated	retired	Yes	Yes	107	63	170	58.2	19	No	No	No	No	No	No	36 Months	Stage 1	10.89	2.46	1.13	7.18	0.01	0.11	2.75	7.4	23.4	85.1	26.9	31.6	38.2	250
30	2023-03-07	32	Female	Married	unemployed	Yes	Yes	101	69	165	53	19	No	No	No	No	No	No	29 months	Stage 1	7.92	3.78	0.71	3.35	0.01	0.07	4.8	15.7	47.6	99.2	32.7	33	47.9	286
31	2023-03-07	68	Male	Married	unemployed	Yes	Yes	118	78	168	59	21	Yes	Yes	No	No	No	No	29months	Stage 1	3.6	1.58	0.41	1.48	0.02	0.17	3.93	12.9	38.5	98	32.8	33.5	54.2	119
32	2023-03-07	23	Female	Single	retired	Yes	Yes	87	34	155	52	21	No	No	No	No	No	No	24 Months	Stage 1	11.05	6.07	0.95	3.99	0.04	0	0.6	1.7	5.2	86.7	28.3	32.7	43.4	277
33	2023-03-07	43	Female	Married	Employed	Yes	Yes	98	58	147	54	22	No	No	No	No	No	No	18months	Stage 1	4.12	1.58	0.36	2.06	0.01	0.11	4.79	13.4	41.7	87.1	28	32.1	45.7	179
34	2023-03-07	55	Female	Married	unemployed	No	No	104	63	151	52	22	No	No	No	No	No	No	17months	Stage 1	4.36	1.78	0.41	2	0.2	0.15	4.64	14.6	43.6	94	31.5	23.5	41.3	307
35	2023-03-07	77	Male	Married	retired	Yes	Yes	126	80	173	55.7	18	Yes	Yes	No	No	No	No	42 Months	Stage 1	3.96	1.4	0.7	1.83	0.02	0.01	3.78	10.6	32.6	86.2	28	32.5	43	186
36	2023-03-07	52	Female	Married	unemployed	Yes	Yes	106	66	150	49	21	No	No	No	No	No	No	46 months	Stage 1	2.51	1.19	0.2	1.07	0	0.05	6.24	16.7	52.2	83.7	26.8	32	49.7	173
37	2023-03-07	46	Female	Widowed/separated	unemployed	Yes	Yes	111	70	153	54	23	No	No	No	No	No	No	62 months	Stage 1	2.65	0.71	0.23	1.68	0.01	0.02	9.39	28	83.3	89.8	99.8	33.2	46.3	34
38	2023-03-07	49	Female	Married	unemployed	Yes	Yes	168	83	168.3	64.3	23	No	No	No	No	No	No	31 Months	Stage 1	9.86	1.08	0.41	8.34	0.03	0	4.6	10.4	35	76.1	22.6	29.7	35.8	251
39	2023-03-07	51	Female	Married	unemployed	Yes	Yes	97	56	156	68	28	No	No	No	No	No	No	56 months	Stage 1	5.37	2.53	0.5	2.26	0.03	0.05	4.55	14.9	43.5	95.6	32.7	34.3	43	273
40	2023-03-07	39	Male	Married	Employed	Yes	Yes	80	52	170	58	19	Yes	Yes	No	No	No	No	18 Months	Stage 1	21.33	2.01	1.19	17.98	0.14	0.01	4.59	12.7	35.8	78	27.7	35.5	38.4	423
41	2023-03-07	28	Male	Single	Employed	Yes	Yes	119	73	166	62	22	No	Yes	No	No	No	No	18 months	Stage 1	4.99	2.75	0.4	1.75	0.02	0.07	6.17	17.1	52	84.3	27.7	37.9	42	149
42	2023-03-07	26	Female	Married	unemployed	Yes	Yes	114	85	158.2	52.3	21	No	No	Yes	No	No	No	19 Months	Stage 1	7.42	2.19	0.5	4.63	0.03	0.07	4.87	14	41.9	86	28.7	33.4	39.5	177
43	2023-03-07	18	Male	Single	unemployed	Yes	Yes	110	61	165.3	63.2	22	Yes	Yes	No	No	No	No	15 Months	Stage 1	10.47	3.13	1.11	6.14	0.02	0.07	2.95	8.3	25.7	87.1	28.1	32.3	42.9	558
44	2023-03-07	32	Female	Married	unemployed	Yes	Yes	186	125	158.2	68.2	27	No	Yes	No	No	No	No	22 Months	Stage 1	5.16	1.66	0.63	2.72	0.02	0.14	2.34	6.4	19.4	82.9	27.4	33	42.4	235
45	2023-03-07	86	Male	Married	retired	Yes	Yes	130	60	173.2	64.3	21	Yes	Yes	No	No	No	No	56 Months	Stage 1	20.11	17.75	0.56	17.75	0.01	0	5.5	17.9	52.3	95.1	32.5	34.2	47.9	183
46	2023-03-07	38	Female	Married	Employed	Yes	Yes	107	67	150.3	50.3	22	No	Yes	No	No	No	No	41 Months	Stage 1	9.7	3.73	0.95	4.96	0.01	0.05	5.3	13.8	42.1	79.4	26	32.8	41.2	135
47	2023-03-07	28	Female	Married	Employed	Yes	Yes	130	77	153	52.4	21	No	Yes	No	No	No	No	19 Months	Stage 1	6.6	0.68	0.4	5.5	0	0.02	2.48	6.4	20.4	82.3	25.8	31.4	45.3	108
48	2023-03-07	36	Female	Married	unemployed	Yes	Yes	109	75	164	56.3	21	No	Yes	No	No	No	No	33 Months	Stage 1	2.11	1.37	0.12	1.37	0.01	0.01	2.12	4	14.6	68.9	18.9	27.4	42	153
49	2023-03-07	30	Female	Married	unemployed	Yes	Yes	128	77	168	56.2	19	No	No	No	No	No	No	52 Months	Stage 1	6.4	0.79	0.44	5.16	0.01	0	5.39	14.9	42.9	79.6	27.6	34.7	37	155
50	2023-03-07	22	Female	Single	Employed	Yes	Yes	104	68	163	55.6	21	No	Yes	No	No	No	No	14 Months	Stage 1	5.33	1.59	0.65	3.07	0	0.02	4.45	11.1	34.2	76.9	24.9	32.5	36.1	160
51	2023-03-07	21	Female	Married	unemployed	Yes	Yes	110	71	155	55.4	23	No	No	No	No	No	No	19 Months	Stage 1	9.52	1.25	0.74	6.56	0.01	0.96	4.19	10.7	32.9	76.1	25.5	33.5	33.8	192
52	2023-03-07	18	Female	Single	unemployed	Yes	Yes	103	67	153	55.4	23	No	Yes	No	No	No	No	16 Months	Stage 1	8.46	1.96	1.16	5.06	0.02	0.26	5.65	13.3	41.6	73.6	23.5	32	35.5	260
53	2023-03-07	20	Female	Single	unemployed	Yes	Yes	100	69	158	60.1	24	No	Yes	No	No	No	No	17 Months	Stage 1	14.3	2	0.96	11.21	0.03	0.1	4.47	10.7	33.9	75.8	23.9	31.6	40.5	311
54	2023-03-07	26	Female	Married	Employed	Yes	Yes	128	92	169	62.1	21	No	Yes	No	No	No	No	26 Months	Stage 1	9	0.79	0.45	7.77	0.02	0.02	4.13	10.4	33.4	80.9	25.2	31.1	47.8	256
55	2023-03-07	54	Female	Married	unemployed	Yes	Yes	98	67	159	54	22	Yes	Yes	No	No	No	No	19months	Stage 1	5.16	2.46	0.5	2.07	0.01	0.12	3.76	10.4	35.7	94.9	27.7	29.9	48.4	324
55	2023-03-07	19	Male	Single	Employed	Yes	Yes	108	64	178	55	17	No	Yes	No	No	No	No	14 months	Stage 1	6.28	1.03	0.61	3.77	0.02	0.85	6.67	18	57.1	85.6	27	31.5	40.8	144
56	2023-03-07	33	Male	Married	Employed	Yes	Yes	108	56	172	53	18.5	Yes	Yes	No	No	No	No	19 months	Stage 1	4.53	1.27	0.23	2.72	0.01	0.3	6.08	17	53.2	87.5	28	23	45.3	192
57	2023-03-07	41	Male	Married	retired	Yes	Yes	154	86	184	89	26	No	Yes	No	No	No	No	46 months	Stage 1	3.55	2.09	0.28	1.12	0.02	0.04	5.1	16.6	50.4	98.8	32.5	32.9	48.6	191
58	2023-03-07	38	Female	Married	Employed	Yes	Yes	111	67	160	43	18.5	No	No	No	No	No	No	28 months	Stage 1	5.09	0.82	0.6	3.45	0.02	0.2	5.5	14.3	45.1	81.3	25.8	31.7	47.2	112
59	2023-03-07	27	Female	Single	unemployed	Yes	Yes	139	83	156	67	26	No	Yes	No	No	No	No	41 months	Stage 1	7.57	1.7	0.38	5.15	0.03	0.32	5.75	15.5	47.4	82.4	27	32.7	45.9	184
60	2023-03-07	52	Female	Married	unemployed	Yes	Yes	88	62	155	48	22	No	No	No	No	No	No	17 months	Stage 1	4.27	2.19	0.4	1.66	0.01	0.01	4.79	14	44.2	92.3	29.2	31	49.3	267
61	2023-03-07	40	Female	Married	unemployed	Yes	Yes	128	89	164	55	21	No	No	No	No	No	No	29 months	Stage 1	3.59	1.8	0.46	1.78	0.02	0.05	4.64	14.2	44.7	96.3	30.6	31.8	46.8	314
62	2023-03-07	42	Female	Married	unemployed	Yes	Yes	103	88	142	64	29	No	Yes	No	No	No	No	44 months	Stage 1	4.49	1.95	0.31	2.11	0.02	0.1	4.94	14.1	44.2	89.5	28.5	31.9	45	188
63	2023-03-07	43	Female	Married	unemployed	Yes	Yes	120	81	161	66	25	No	Yes	No	No	No	No	18 months	Stage 1	3.23	1.39	0.24	1.56	0.01	0.03	7.8	24.9	74.2	95.4	31.9	33.6	51.4	65
64	2023-03-07	47	Female	Single	Employed	Yes	Yes	136	65	163	58	21	Yes	Yes	No	No	No	No	23months	Stage 1	6.26	1.39	0.5	4.34	0.02	0.01	4.01	12.7	38.2	95.3	31.7	33.2	49.6	277
65	2023-03-07	50	Male	Married	unemployed	Yes	Yes	128	78	156	54	23	Yes	Yes	No	No	No	No	19 months	Stage 1	3.61	0.4	0.37	2.81	0.01	0.02	6.8	15.7	50.7	74.6	23.1	31	41.5	122
66	2023-03-07	28	Female	Single	Employed	Yes	Yes	123	79	160	72	28	No	Yes	No	No	No	No	44 months	Stage 1	4.66	1.87	0.43	2.3	0.01	0.05	5.34	15.3	47.1	88.2	28.7	32.5	47.2	141
66	2023-03-07	39	Female	Single	Employed	Yes	Yes	101	69	167	57	19	No	No	No	No	No	No	33 months	Stage 1	3.68	1.65	0.42	1.45	0.02	0.04	4.92	15.1	45.5	92.5	30.7	33.2	46.8	191
67	2023-03-07	29	Female	Widowed/separated	Employed	Yes	Yes	97	59	168	49	18	No	Yes	No	No	No	No	23 months	Stage 1	5.95	1.92	0.38	3.38	0.03	0.24	4.08	12.7	40.9	100.2	31.1	31.1	48.9	203
68	2023-03-07	35	Female	Married	Employed	Yes	Yes	98	60	162	93	34	Yes	Yes	No	No	No	No	44 months	Stage 1	4.62	1.84	0.68	1.7	0.03	0.37	5.17	14.8	45.1	87.2	28.6	32.8	43.3	222
69	2023-03-07	40	Female	Married	unemployed	Yes	Yes	125	78	164	51	10	No	No	No	No	No	No	56 months	Stage 1	5.44	3.29	0.45	1.58	0.01	0.11	4.99	14.2	45.3	90.8	28.5	31.3	49.4	189
70	2023-03-07	44	Male	Married	unemployed	Yes	Yes	102	72	155	42	19	Yes	Yes	No	No	No	No	46 months	Stage 1	4.98	2.64	0.35	1.91	0.01	0.07	3.96	11.5	35.6	89.6	29	32.4	42.7	244
71	2023-03-07	53	Male	Married	unemployed	Yes	Yes	116	69	177	63	20	Yes	Yes	No	No	No	No	39 months	Stage 1	4.62	2.39	0.43	1.73	0.02	0.05	5.2	15.1	44	85.9	27.5	34.3	41.3	210
72	2023-03-07	58	Male	Married	Employed	Yes	Yes	150	88	160	56	21	Yes	Yes	No	No	No	No	37 months	Stage 1	4.65	1.48	0.43	2.51	0.02	0.21	5.12	14.9	47	91.8	29.1	31.7	48.9	271
73	2023-03-07	53	Male	Married	Employed	Yes	Yes	122	72	168	71	26	No	Yes	No	No	No	No	61 months	Stage 1	4.55	1.1	0.26	2.84	0.01	0.34	7	16.2	53.2	76	23.1	30.5	41.7	199
74	2023-03-07	47	Male	Married	unemployed	Yes	Yes	153	106	176	55	18	No	Yes	No	No	No	No	63 months	Stage 1	4.73	1.81	0.42	2.42	0.03	0.05	4.49	15.2	45	100.2	33.9	33.8	53.3	176
75	2023-03-07	58	Female	Widowed/separated	unemployed	Yes	Yes	101	69	162	54	21	No	Yes	No	No	No	No	32 months	Stage 1	5.42	2.38	0.45	2.49	0.01	0.09	4.72	13.6	42.9	90.9	28.8	31.7	43.8	198
76	2023-03-07	19	Female	Single	unemployed	Yes	Yes	101	53	157.1	54.3	22	No	No	No	No	No	No	19 Months	Stage 1	4.47	1.39	0.57	2.44	0.05	0.02	4.6	5.9	23	50	12.8	25.7	43	241
77	2023-03-07	47	Female	Widowed/separated	unemployed	Yes	Yes	101	69	160	49.5	20	No	Yes	No	No	No	No	54 months	Stage 1	3.31	1.99	0.23	1.05	0.01	0.03	4.91	13.9	42.8	87.2	28.3	32.5	42.7	211
78	2023-03-07	19	Female	Single	unemployed	Yes	Yes	104	82	155	54	23	No	Yes	No	No	No	No	16 Months	Stage 1	16.66	3.97	1.38	11.25	0.02	0.04	3.01	7.3	22.9	76.1	24.3	31.9	40.9	185
79	2023-03-07	63	Female	Widowed/separated	unemployed	Yes	Yes	108	69	158	59	24	No	No	No	Yes	No	No	72 months	Stage 1	5.23	1.93	0.39	2.86	0.01	0.04	5.04	14.2	45.8	90.9	28.2	31	42.8	261
80	2023-03-07	35	Female	Married	Employed	Yes	Yes	117	77	168	57	19	Yes	Yes	No	No	No	No	35 months	Stage 1	9.49	3.19	0.87	5.34	0.02	0.07	4.58	12.8	42.2	92.1	27.9	30.3	46.1	320
81	2023-03-07	36	Female	Married	unemployed	Yes	Yes	107	81	163	59	22	No	No	No	No	No	No	18 Months	Stage 1	11.58	2.53	1.06	7.88	0.03	0.08	4.3	12.5	35.1	81.6	29.1	35.6	38.1	390
82	2023-03-07	31	Female	Married	unemployed	Yes	Yes	98	66	164	52	20	No	No	No	No	No	No	44 months	Stage 1	7.27	3.85	0.59	2.57	0.04	0.22	4.98	10.8	34.3	68.9	21.7	31.5	43.7	464
83	2023-03-07	28	Female	Widowed/separated	unemployed	Yes	Yes	103	68	161	52	20	No	Yes	No	No	No	No	22 months	Stage 1	1.42	0.67	0.13	0.6	0	0.02	6.56	25.5	65.8	100.3	38.9	38.8	49.9	63
84	2023-03-07	23	Female	Single	unemployed	Yes	Yes	115	59	157.2	59	24	No	No	No	No	No	No	17 Months	Stage 1	9.59	1.22	0.87	7.46	0.01	0.03	4.29	9	29.9	69.7	21	30.1	55.7	193
85	2023-03-07	22	Female	Single	unemployed	Yes	Yes	104	67	160	48	19	No	Yes	No	No	No	No	17 months	Stage 1	4.14	1.38	0.45	2.18	0.02	0.11	5.27	15.2	45.1	85.6	28.8	33.7	41.3	145
86	2023-03-07	31	Female	Married	Employed	Yes	Yes	121	76	160.1	63.3	25	No	No	No	No	No	No	45 Months	Stage 1	4.56	1.29	0.51	2.65	0.03	0.08	3.89	10.7	32.5	83.5	27.5	32.9	38.3	244
87	2023-03-07	36	Male	Married	Employed	Yes	Yes	123	79	179	73.7	23	Yes	Yes	No	No	No	No	44 months	Stage 1	5.06	3.01	0.65	1.36	0.01	0.03	5.04	16.3	47.5	94.2	32.3	34.3	45.1	146
88	2023-03-07	23	Female	Married	unemployed	Yes	Yes	107	67	166.5	63.5	23	No	Yes	No	No	No	No	18 Months	Stage 1	9.14	2.05	0.98	6.06	0.01	0.04	4.23	11.2	32.7	77.3	26.5	34.3	38.9	249
89	2023-03-07	25	Female	Married	Employed	Yes	Yes	119	69	167.5	59.3	21	No	No	No	No	No	No	19 Months	Stage 1	5.99	1.27	0.34	4.36	0.01	0.01	4.26	12.6	37.2	87.3	29.6	33.9	40	150
90	2023-03-07	21	Female	Married	unemployed	Yes	Yes	115	60	154.2	59.2	25	No	Yes	No	No	No	No	21 Months	Stage 1	8.66	3.13	0.89	4.58	0	0.06	5.08	12.4	36.9	72.6	24.4	33.6	51.3	181
91	2023-03-07	18	Female	Single	unemployed	Yes	Yes	116	78	160.1	59	23	No	No	No	No	No	Yes	16 Months	Stage 1	9.84	1.67	0.54	7.62	0.01	0	5.29	15.6	44	83.2	29.5	35.5	38.8	167
92	2023-03-07	57	Female	Married	unemployed	Yes	Yes	155	92	166	58.3	20	No	Yes	No	No	No	No	42 Months	Stage 1	5.17	2.01	0.26	2.86	0.01	0.03	5.45	12.7	40.5	74.3	23.3	31.4	33.2	150
93	2023-03-07	28	Female	Married	Employed	Yes	Yes	92	58	161.2	61.2	23	No	Yes	No	No	No	No	24 Months	Stage 1	7.35	2.48	0.78	4.01	0.01	0.07	4.93	11.2	35.1	71.2	22.7	31.9	42	286
94	2023-03-07	20	Male	Single	unemployed	Yes	Yes	119	89	164	63	22	Yes	Yes	No	No	No	No	18 Months	Stage 1	20.73	3.16	1.35	16.15	0.02	0.05	4.87	12.6	37.3	76.6	25.9	33.8	35.3	227
95	2023-03-07	29	Male	Married	Employed	Yes	Yes	97	68	168	62.3	21	Yes	Yes	No	No	No	No	18 Months	Stage 1	7.6	2.15	1.19	4.06	0	0.2	4.58	12.8	37.3	81.4	27.9	34.3	36.7	167
96	2023-03-07	53	Male	Widowed/separated	unemployed	Yes	Yes	101	57	166	601	21	Yes	Yes	No	No	No	No	27 Months	Stage 1	6.71	0.89	1.27	4.52	0.01	0.02	3.01	8	26.9	89.4	26.6	29.7	42.2	431
97	2023-03-07	41	Female	Married	Employed	Yes	Yes	92	51	167.5	60.1	21	No	Yes	No	No	No	No	17 Months	Stage 1	6.59	1.44	0.9	4.2	0.01	0.04	2.57	7.4	23.6	91.8	28.8	31.4	50.7	49
98	2023-03-07	28	Male	Married	Employed	Yes	Yes	122	75	175.2	72.6	24	Yes	Yes	No	No	No	No	31 Months	Stage 1	3.97	1.35	0.26	2.11	0.01	0.24	5.86	13.8	42	71.7	23.5	32.9	44.5	229
99	2023-03-07	48	Male	Married	Employed	Yes	Yes	115	75	168	59.4	21	No	Yes	No	No	No	No	28 Months	Stage 1	6.69	0.41	0.45	5.83	0	0	5.33	15	43.9	82.4	28.1	34.2	38.6	183
100	2023-03-07	27	Female	Single	Employed	Yes	Yes	124	75	172	68	21	No	No	No	No	No	No	14 Months	Stage 1	6.26	2.15	0.35	3.72	0.01	0.03	4.25	10.5	31.9	75.1	24.7	32.9	52.5	195
101	2023-03-07	48	Female	Married	unemployed	Yes	Yes	99	58	170.1	58.2	20	No	Yes	No	No	No	No	39 Months	Stage 1	5.9	0.85	0.66	4.34	0.02	0.03	2.39	6.4	22.4	93.7	26.8	28.6	89.5	135
102	2023-03-07	20	Female	Single	unemployed	Yes	Yes	86	60	160.1	54	21	No	No	No	No	No	No	13 Months	Stage 1	10.76	1.51	1.61	7.6	0.02	0.02	3.41	9.6	28.7	84.2	28.2	33.4	49.3	536
103	2023-03-07	40	Female	Married	unemployed	Yes	Yes	121	76	165	59	22	No	Yes	No	No	No	No	29 Months	Stage 1	5	1.82	0.31	2.8	0.02	0.05	5.43	12.7	39.7	73.1	23.4	32	39.7	286
104	2023-03-07	68	Female	Widowed/separated	unemployed	Yes	Yes	107	63	170	63.4	22	No	No	No	No	No	No	46 Months	Stage 1	4.08	0.35	0.19	3.52	0.01	0.01	5.45	14.1	42.1	77.2	25.9	33.5	37.1	72
104	2023-03-07	23	Female	Married	unemployed	Yes	Yes	107	67	166.5	63.5	23	No	Yes	No	No	No	No	28 Months	Stage 1	9.14	2.05	0.98	6.06	0.01	0.04	4.23	11.2	32.7	77.3	26.5	34.3	38.9	249
105	2023-03-07	64	Male	Married	unemployed	Yes	Yes	91	69	167	58.9	21	Yes	Yes	No	No	No	No	40 Months	Stage 1	4.27	1.78	0.55	1.47	0.01	0.46	5.57	15.3	44.9	80.6	27.5	34.1	39.8	195
106	2023-03-07	27	Female	Single	unemployed	Yes	Yes	130	71	158	53.5	21	No	Yes	No	No	No	No	50 Months	Stage 1	3.81	1.73	0.38	1.58	0.01	0.11	4.14	12	37.4	90.3	29	32.1	42.1	178
107	2023-03-07	40	Female	Married	unemployed	Yes	Yes	102	69	157	52.6	21	No	No	No	No	No	No	36 Months	Stage 1	5.98	3.12	0.52	1.74	0.08	0.52	4.37	14.3	42.4	97	32.7	33.7	47.2	287
108	2023-03-07	33	Female	Married	Employed	Yes	Yes	103	70	153	86.5	36	No	Yes	No	No	No	No	19 Months	Stage 1	6.95	3.61	0.35	2.68	0.03	0.28	4.83	14	43.6	90.3	32.1	32.1	49.6	390
109	2023-03-07	41	Female	Married	Employed	Yes	Yes	116	74	152	43	18	No	Yes	No	No	No	No	35 Months	Stage 1	4.15	1.51	0.32	2.29	0.01	0.02	4.26	11.3	34.6	81.2	26.5	32.7	36.7	264
110	2023-03-07	23	Female	Single	unemployed	Yes	Yes	95	71	186	68	25	No	Yes	No	No	No	No	10 Months	Stage 1	5.16	1.42	0.45	2.85	0.03	0.41	5.25	14.3	43.3	82.5	27.2	33	48.2	249
111	2023-03-07	39	Female	Married	Employed	Yes	Yes	117	80	165	59.2	22	No	Yes	No	No	No	No	28 Months	Stage 1	14.22	0.52	0.71	12.96	0.02	0.01	3.99	11.1	33.9	85	27.8	32.7	38.7	214
112	2023-03-07	36	Female	Married	Employed	Yes	Yes	128	72	152.1	54.4	23	No	Yes	No	No	No	No	27 Months	Stage 1	9.82	1.72	1.5	6.56	0.02	0.02	4.57	12	37.2	81.4	26.3	32.3	43.9	225
113	2023-03-07	21	Female	Single	unemployed	Yes	Yes	132	87	165	63.5	23	No	Yes	No	No	No	No	23 Months	Stage 1	10.46	1.28	0.61	8.49	0.03	0.05	5.33	13.6	40.7	76.4	25.5	33.4	42.6	147
115	2023-03-07	18	Female	Single	unemployed	Yes	Yes	118	95	162	54	21	No	No	No	No	No	No	19 Months	Stage 1	13.86	0.55	0.3	12.82	0	0.19	4.87	13.6	40.1	82.3	27.9	33.9	37.6	184
116	2023-03-07	36	Female	Married	Employed	Yes	Yes	130	82	167	72	26	No	Yes	No	No	No	No	30 Months	Stage 1	6.75	0.99	0.53	5.21	0.01	0.01	4.31	13	40.4	93.7	30.2	32.2	45.6	185
117	2023-03-07	45	Female	Married	unemployed	Yes	Yes	106	61	170	72.6	25	No	No	No	No	No	No	36 Months	Stage 1	8.04	0.79	0.5	6.68	0.01	0.06	4.06	12	36.6	90.1	29.6	32.8	44.9	77
118	2023-03-07	32	Female	Married	Employed	Yes	Yes	110	65	167	63	23	No	Yes	No	No	No	No	44 Months	Stage 1	9.93	0.9	0.64	8.35	0.01	0.03	3.7	12.2	36.2	97.8	33	33.7	39.6	164
119	2023-03-07	20	Female	Single	unemployed	Yes	Yes	106	71	165	54.4	20	No	Yes	No	No	No	No	17 Months	Stage 1	12.52	1.36	1.68	9.44	0.02	0.02	4.69	11	33.8	72.1	23.5	32.5	37.5	133
120	2023-03-07	18	Female	Single	unemployed	Yes	Yes	123	66	160	54	21	No	No	No	No	No	No	15 Months	Stage 1	9.15	1.14	0.04	7.59	0.01	0.01	4.67	13.1	38.2	81.8	28.1	34.3	43.4	140
121	2023-03-07	34	Female	Married	Employed	Yes	Yes	111	76	162	63	24	No	Yes	No	No	No	No	16 Months	Stage 1	7.46	1.75	0.84	4.84	0.01	0.02	4.35	13	37.7	86.7	29.9	34.5	43	172
122	2023-03-07	18	Female	Single	unemployed	Yes	Yes	133	73	165	59	22	No	No	No	No	No	No	14 Months	Stage 1	6.39	2.63	0.67	3.03	0.01	0.p5	4.83	12.2	37.5	77.6	25.3	32.5	45.2	264
123	2023-03-07	28	Female	Married	unemployed	Yes	Yes	116	77	170	56.2	19	No	No	No	No	No	No	26 Months	Stage 1	5.06	1.29	0.38	3.29	0	0.1	4.11	10.6	33.1	80.5	25.8	32	41.6	132
124	2023-03-07	38	Female	Married	unemployed	Yes	Yes	115	69	168	54	19	No	Yes	No	No	No	No	29 Months	Stage 1	11.87	2.58	1.22	8.04	0.02	0.01	3.81	8.2	26.9	70.6	21.5	30.5	41.1	282
125	2023-03-07	39	Female	Married	Employed	Yes	No	107	41	168	55.3	19	No	No	No	No	No	No			4.43	0.73	0.45	3.2	0.01	0.04	4.12	11.5	35	85	27.9	32.9	38	152
126	2023-03-07	27	Female	Married	unemployed	Yes	Yes	104	78	165	51	19	No	No	No	No	No	No	31 Months	Stage 1	10.27	0.69	0.7	8.86	0.01	0.01	5.09	13.7	41.1	80.7	26.9	33.3	37.5	132
127	2023-03-07	62	Male	Married	unemployed	Yes	No	118	93	169	59.6	21	Yes	Yes	No	No	No	No			6.36	1.32	1.42	3.57	0.01	0.04	5.39	14.7	41.3	76.6	27.3	35.6	37.1	352
128	2023-03-07	22	Female	Single	unemployed	Yes	No	102	56	158	54.2	22	No	No	No	No	No	No			11.7	1.38	0.8	9.08	0.02	0.19	4.83	13.6	41.9	86.7	28.2	32.5	60.8	90
129	2023-03-07	26	Female	Married	Employed	Yes	No	101	66	170	57	19	No	Yes	No	No	No	No			3.39	1.76	0.49	0.91	0.02	0.21	5.97	16.4	46.6	78.1	27.5	35.2	37.3	128
130	2023-03-07	19	Female	Single	unemployed	Yes	No	128	71	166	56.3	29	No	Yes	No	No	No	No			5.66	2.62	0.69	2.19	0.02	0.14	4.4	11.8	36.2	88.3	26.8	32.6	38.6	249
131	2023-03-07	31	Female	Married	unemployed	Yes	No	112	86	158	57.3	22	No	Yes	No	No	No	No			5.5	1.89	0.89	2.78	0.01	0.01	4.84	13.6	40.5	83.7	28.1	33.6	38.4	204
132	2023-03-07	18	Female	Single	unemployed	Yes	No	121	74	154	54	23	No	No	No	No	No	No			8.36	1.63	0.68	5.96	0.01	0.08	4.35	11.7	37.3	85.7	26.9	31.4	49.4	190
133	2023-03-07	32	Female	Married	Employed	Yes	No	132	78	160	56.3	21	No	Yes	No	No	No	No			5.16	2.24	0.56	2.31	0.02	0.04	5.08	13.5	41.3	81.3	26.6	32.7	36.2	315
134	2023-03-07	30	Female	Married	unemployed	Yes	No	116	68	165	57	20	No	Yes	No	No	No	No			6.33	1.04	0.41	4.8	0.01	0.07	3.84	12.3	36.1	94	32	34.1	40.2	205
135	2023-03-07	19	Female	Single	unemployed	Yes	No	109	62	154	56	23	No	No	No	No	No	No			8.03	1.34	0.49	6.13	0.01	0.06	4.65	13.2	38.7	83.2	28.4	34.1	40.1	266
136	2023-03-07	52	Female	Married	unemployed	Yes	No	119	93	162	58	21	No	Yes	No	No	No	No			3.19	1.38	0.53	1.56	0.02	0.42	4.56	11.8	36.7	88.5	25.9	32.2	44.7	186
137	2023-03-07	18	Female	Single	unemployed	Yes	No	108	60	145	55.6	23	No	No	No	No	No	No			3.79	1.64	0.29	1.81	0	0.05	4.95	11.8	37.5	75.8	23.8	31.5	41.7	226
138	2023-03-07	36	Female	Married	unemployed	Yes	No	147	68	170	73	24	Yes	Yes	No	No	No	No			5.11	1.59	0.57	2.64	0.04	0.27	5.7	17.1	47.1	84.6	30.7	36.3	38.3	197
139	2023-03-07	32	Female	Married	unemployed	Yes	No	93	69	167	58	19	No	Yes	No	No	No	No			3.56	0.83	0.44	2.28	0	0.01	4.21	12.6	37.8	89.8	29.9	33.3	48.9	104
140	2023-03-07	34	Female	Married	unemployed	Yes	No	111	71	154	55	23	No	No	No	No	No	No			6.42	3.19	0.72	2.48	0.03	0	3.96	10.8	33.7	85.1	27.3	32	44.1	118
141	2023-03-07	19	Female	Single	unemployed	Yes	No	100	70	152	57	23	No	No	No	No	No	No			10.56	0.83	0.22	9.49	0.01	0.01	3.53	10.5	30.9	87.5	29.7	34	47.8	274
142	2023-03-07	27	Female	Married	unemployed	Yes	No	112	66	162	56.3	21	No	Yes	No	No	No	No			4.39	0.73	0.43	3.15	0.01	0.07	3.92	11.2	34	86.7	28.6	32.9	46	78
143	2023-03-07	24	Male	Married	Employed	Yes	No	138	70	168	61.4	21	Yes	Yes	No	No	No	No			9.91	0.85	0.58	8.46	0.01	0.01	6.01	17.1	47.7	79.4	28.5	35.8	34.7	149
144	2023-03-07	41	Male	Married	Employed	Yes	No	124	80	170	62.4	20	Yes	Yes	No	No	No	No			4.97	1.6	0.41	2.89	0.01	0.06	5.37	15.9	46.7	87	29.6	34	37.7	173
144	2023-03-07	20	Female	Married	unemployed	Yes	Yes	113	66	163	55	21	No	No	No	No	No	No	20 Months	Stage 1	4.44	1.36	0.66	2.39	0.01	0.02	4.53	13.2	39	86.1	29.1	33.8	44.7	179
145	2023-03-07	29	Female	Married	Employed	Yes	Yes	112	67	167	55	19	No	No	No	No	No	No	18 Months	Stage 1	8.39	2.09	0.85	5.36	0.01	0.08	5.76	12.9	39.5	68.6	22.4	32.7	37.8	187
146	2023-03-07	42	Female	Married	unemployed	Yes		110	77	166	57	20	No	No	No	No	No	No			6.61	1.59	0.62	4.34	0	0.06	4.55	13.2	40	87.9	29	33	47.2	103
147	2023-03-07	20	Female	Married	unemployed	Yes	Yes	109	68	165	56	20	No	No	No	No	No	No	17 Months	Stage 1	7.02	1.31	0.72	4.95	0.01	0.03	4.78	12.4	38.8	81.2	25.9	32	40.8	149
148	2023-03-07	48	Male	Married	Employed	Yes	No	84	58	172	55.4	18	No	Yes	No	No	No	No			9.18	1.94	1.08	6.09	0.03	0.04	3.91	13.2	37.7	96.4	33.8	35	44.7	210
149	2023-03-07	24	Female	Single	unemployed	Yes	Yes	125	73	167	53.4	18	No	No	No	No	No	No	16 Months	Stage 1	6.95	1.36	0.81	4.56	0.02	0.2	3.53	9.9	31.2	88.4	28	31.7	47.2	186
150	2023-03-07	25	Female	Married	Employed	Yes	No	116	68	167	54	19	No	No	No	No	No	No			8.23	1.88	0.51	5.82	0.01	0.01	4.8	13.1	39.7	82.7	27.3	33	41.9	217
151	2023-03-07	22	Female	Single	unemployed	Yes	Yes	115	70	162	52.5	20	No	Yes	No	No	No	No	14 Months	Stage 1	4.66	2.04	0.62	1.93	0.01	0.06	4.3	10.9	34.4	80	25.3	31.7	42.3	231
152	2023-03-07	40	Female	Married	Employed	Yes	No	124	78	165	57	20	No	Yes	No	No	No	No			7.77	1.26	0.63	5.83	0.01	0.04	3.75	10.5	32.5	86.7	28	32.3	39.6	269
152	2023-03-07	21	Female	Single	unemployed	Yes	No	110	69	160	53.4	20	No	No	No	No	No	No			5.38	1.05	0.55	3.75	0.01	0.02	3.36	10.5	31.3	93.2	31.3	33.5	47.2	131
152	2023-03-07	42	Female	Married	unemployed	Yes	Yes	130	82	168	52	18	No	Yes	No	No	No	No	21 Months	Stage 1	5.51	1.73	0.44	3.26	0.01	0.07	3.9	12.2	37.2	95.4	31.3	32.8	46	213
153	2023-03-07	32	Female	Married	unemployed	Yes	No	100	61	165	163	20	No	No	No	No	No	No			11.49	1.04	0.85	9.21	0.01	0.38	3.58	9.2	28.2	78.8	25.7	32.6	39.3	167
154	2023-03-07	41	Male	Married	unemployed	Yes	Yes	113	51	173	56	18	Yes	Yes	No	No	No	No	22 Months	Stage 1	17.4	3.73	0.97	12.69	0.01	0	5.41	10.9	34.2	63.2	20.1	31.9	46.1	427
155	2023-03-07	50	Male	Married	retired	Yes	Yes	134	86	168	50	18	Yes	Yes	No	No	No	No	30 Months	Stage 1	6.52	3.44	0.65	2.35	0.01	0.07	5.58	13.1	41.7	74.7	23.5	31.4	43.2	213
156	2023-03-07	53	Female	Married	unemployed	Yes	Yes	116	54	160	89.1	34	No	Yes	No	No	No	No	36 Months	Stage 1	4.49	1.89	0.27	2.28	0.01	0.04	5.57	15.1	47.2	84.7	27.1	32	40	267
156	2023-03-07	22	Female	Single	retired	Yes	No	106	69	168	55.4	19	No	No	No	No	No	No			6.93	1.63	0.97	4.31	0.01	0.01	4.87	10.6	34.3	70.4	21.8	30.9	49.7	140
158	2023-03-07	19	Male	Single	retired	Yes	No	107	67	154	54.3	23	No	No	No	No	No	No			11.81	3.17	1.6	6.99	0.02	0.03	4.18	10.9	33.9	81.1	26.1	32.2	42.6	250
159	2023-03-07	34	Female	Married	unemployed	Yes	No	97	77	166.3	60.2	22	No	No	No	No	No	No			9.43	1.67	0.94	6.81	0.01	0	3.88	10.5	32.1	82.7	27.1	32.7	42.5	296
160	2023-03-07	36	Male	Married	Employed	Yes	No	121	78	167	54.3	19	No	No	No	No	No	No			8.54	2.06	0.82	5.63	0.01	0.02	3.6	10.2	31.9	88.6	28.3	32	42.3	194
161	2023-03-07	18	Female	Single	unemployed	Yes	No	90	44	153	55.2	23	No	No	No	No	No	No			33.44	2.49	3.33	27.6	0.01	0.01	3.18	8.5	25.3	79.6	26.7	33.6	39.9	268
162	2023-03-07	32	Male	Married	unemployed	Yes	No	106	69	160.3	56.3	21	No	No	No	No	No	No			7.73	1.95	0.61	5.15	0.02	0	4.24	10.7	32.7	77.1	25.2	32.7	36.9	226
163	2023-03-07	33	Female	Married	Employed	Yes	No	116	72	163	58	21	No	No	No	No	No	No			10.38	2.98	1.35	5.92	0.01	0.12	4.37	9.5	30.5	69.8	21.7	31.1	38.3	155
164	2023-03-07	20	Female	Married	unemployed	Yes	No	108	65	165	57.3	20	No	No	No	No	No	No			7.6	1.06	0.27	6.27	0	0	4.45	11.6	36.2	81.3	26.1	32	39.9	160
165	2023-03-07	44	Male	Married	unemployed	Yes	Yes	112	80	181	59.5	19	Yes	Yes	No	No	No	No	44 Months	Stage 1	3.05	1.53	0.24	1.08	0.02	0.18	4.31	13.9	41.4	96.1	32.3	33.6	42.5	162
166	2023-03-07	29	Male	Married	unemployed	Yes	No	122	88	167	58.2	19	No	Yes	No	No	No	No			7.49	1.48	0.75	5.23	0.01	0.02	4.53	13.7	41.3	91.2	30.2	33.2	47.9	172
167	2023-03-07	45	Male	Married	unemployed	Yes	Yes	140	91	186	79	23	Yes	Yes	No	No	No	No	28 Months	Stage 1	3.63	1.84	0.37	1.19	0.02	0.21	6.01	13.7	42.9	71.4	22.8	31.9	40.4	245
168	2023-03-07	24	Male	Married	unemployed	Yes	No	117	64	167	57.3	19	No	No	No	No	No	No			9.49	1.86	0.78	6.79	0.02	0.04	4.38	11.1	34.1	77.9	25.3	32.6	40	230
169	2023-03-07	54	Female	Married	unemployed	Yes	Yes	108	69	160	89.1	34	No	No	No	No	No	No	30 Months	Stage 1	4.49	1.89	0.27	2.28	0.01	0.04	5.57	15.1	47.2	84.7	27.1	32	40.7	267
170	2023-03-07	23	Female	Married	unemployed	Yes	No	115	65	163	56.3	21	No	No	No	No	No	No			8.12	1.04	0.67	6.37	0.01	0.03	3.98	11.9	36.8	92.5	29.9	32.3	43.4	162
170	2023-03-07	20	Female	Single	unemployed	Yes	No	115	74	161	58.4	21	No	No	No	No	No	No			7.63	2.01	0.68	4.88	0.02	0.04	4.95	11.1	36.5	73.7	22.4	30.4	43.2	226
172	2023-03-07	54	Female	Married	unemployed	Yes	Yes	108	69	160	89.1	34	No	No	No	No	No	No	30 Months	Stage 1	4.49	1.89	0.27	2.28	0.01	0.04	5.57	15.1	47.2	84.7	27.1	32	40.7	267
173	2023-03-07	31	Male	Single	Employed	Yes	Yes	121	79	167	51.3	18	No	Yes	No	No	No	No	13 Months	Stage 1	6.29	1.92	0.54	3.17	0.02	0.64	5.22	14.9	45.2	86.6	28.5	33	49.3	194
174	2023-03-07	42	Male	Married	retired	Yes	Yes	120	77	172	50	17	Yes	Yes	No	No	No	No	18 Months	Stage 1	3.13	1.11	0.49	1.46	0.03	0.04	3.54	12.2	36.6	103.4	34.5	33.3	48.3	179
175	2023-03-07	42	Female	Married	unemployed	Yes	Yes	144	116	162	69	26	No	No	No	No	No	No	19 Months		4.24	1.87	0.2	2.13	0.02	0.02	4.42	11.4	35.6	80.5	25.8	32	46.4	281
176	2023-03-07	30	Male	Single	Employed	Yes	Yes	118	83	174	58.8	19	Yes	Yes	No	No	No	No	14 Months		3.73	1.73	0.45	1.34	0	0.21	5.13	13.1	40.1	78.2	25.5	32.7	41.7	286
177	2023-03-07	48	Male	Married	unemployed	Yes	Yes	112	93	176	50.8	18	Yes	Yes	No	No	No	No	15 Months	Stage 1	11.25	1.38	0.75	9.08	0.01	0.03	4.3	24.4	41.8	97.2	33.5	34.4	47	183
178	2023-03-07	41	Male	Married	Employed	Yes	Yes	113	51	175	54	18	No	Yes	No	No	No	No	18 Months	Stage 1	3.77	0.96	0.58	2.01	0.01	0.21	4.92	13.5	42.7	86.8	27.4	31.6	43.4	130
179	2023-03-07	40	Male	Married	unemployed	Yes	Yes	118	79	179	83	25	Yes	Yes	No	No	No	No	13 Months		4.41	2.16	0.4	1.76	0.02	0.07	5.51	15.4	45.8	83.1	27.9	33.6	42.2	235
180	2023-03-07	50	Male	Married	unemployed	Yes	Yes	134	86	168	58.4	21	Yes	Yes	No	No	No	No	14 Months	Stage 1	6.52	3.44	0.65	2.35	0.01	0.07	5.58	13.1	41.7	74.7	23.5	31.4	43.2	213
181	2023-03-07	59	Male	Married	retired	Yes	Yes	120	79	182	90	26	Yes	Yes	No	No	No	No	24 Months		3.97	2.26	0.48	1.18	0.02	0.03	5.53	15	47.6	86.1	27.1	31.5	47.7	122
182	2023-03-07	53	Female	Married	unemployed	Yes	Yes	120	64	170	81.3	25	No	No	No	No	No	No	27 Months	Stage 1	4.4	2.13	0.36	1.78	0.02	0.11	5.27	14.2	42.9	81.4	26.9	33.1	43	233
183	2023-03-07	30	Female	Married	Employed	Yes	Yes	129	71	161	48.9	18	No	Yes	No	No	No	No	25 Months	Stage 1	5.63	2.3	0.29	4	0.01	0.03	5.12	15.3	48	93.8	29.9	31.9	49.3	238
184	2023-03-07	30	Female	Married	Employed	Yes	Yes	129	71	161	48.9	18	No	Yes	No	No	No	No	25 Months	Stage 1	5.63	1.3	0.29	4	0.01	0.03	5.12	15.3	48	93.8	29.9	31.9	49.3	238
185	2023-03-07	24	Female	Married	Employed	Yes	No	114	64	168	54	19	No	Yes	No	No	No	No			4.35	1.38	0.71	2.16	0.02	0.08	4.87	10.3	33	67.8	21.1	31.2	39.8	160
186	2023-03-07	39	Female	Married	unemployed	Yes	No	111	65	156	55.4	23	No	No	No	No	No	No			14.28	1.25	0.96	12.05	0.01	0.01	5.84	14.6	42.9	73.5	25	34	38.1	249
187	2023-03-07	26	Male	Married	Employed	Yes	No	97	55	170	58.4	19	No	Yes	No	No	No	No			3.95	0.97	0.46	2.41	0.02	0.09	5.99	16.5	47.3	79	27.5	34.9	37.8	117
188	2023-03-07	42	Male	Married	unemployed	Yes	No	116	61	172.3	57.5	18	No	Yes	No	No	No	No			2.38	0.95	0.1	1.32	0.01	0	4.8	13.1	40.9	85.2	27.3	32	41.8	96
189	2023-03-07	18	Female	Single	unemployed	Yes	No	112	59	152	55.5	23	No	No	No	No	No	No			5.45	1.25	0.42	3.74	0.01	0.03	3.57	6.9	25.4	71.1	19.3	27.2	63.9	344
191	2023-03-07	27	Female	Married	unemployed	Yes	No	110	76	152	54.2	23	No	Yes	No	No	No	No			12.86	1.82	0.9	10.09	0.02	0.03	4.13	12.5	36.3	87.9	30.3	34.4	41.4	233
192	2023-03-07	22	Female	Married	unemployed	Yes	No	115	71	162	55.3	21	No	Yes	No	No	No	No			7.48	1.22	0.5	5.73	0	0.03	4.15	10.9	33.8	81.4	26.3	32.2	41.3	213
194	2023-03-07	28	Female	Married	Employed	Yes	No	129	71	165	64.3	23	No	Yes	No	No	No	No			12.9	1.55	0.89	10.4	0.05	0.01	4.7	8	27.5	58.5	17	29.1	40.7	324
195	2023-03-07	46	Female	Married	unemployed	Yes	No	154	116	158	60.3	24	No	Yes	No	No	No	No			4.59	1.47	0.46	2.61	0.02	0.03	4.82	13.6	39.4	81.7	28.2	34.5	36.2	227
195	2023-03-07	18	Female	Single	unemployed	Yes	No	115	70	163	54.3	21	No	No	No	No	No	No			10.03	3.72	0.93	5.31	0.03	0.04	4.91	14.9	42.3	86.2	30.3	35.2	40.6	608
196	2023-03-07	39	Female	Married	unemployed	Yes	No	129	74	17p	59.5	24	No	Yes	No	No	No	No			5.74	2.62	0.33	2.59	0.02	0.18	4.46	11.5	35.1	78.7	25.8	32.8	37.4	282
197	2023-03-07	28	Male	Married	Employed	Yes	No	141	98	269	69.5	24	Yes	Yes	No	No	No	No			5.23	1.25	0.82	3.12	0.01	0.03	6.6	15.2	45.1	68.3	23	33.7	35.7	279
198	2023-03-07	38	Female	Married	unemployed	Yes	No	118	83	167	54.4	19	No	Yes	No	No	No	No			12.44	2.54	0.84	8.98	0.02	0.06	2.11	6	18.4	87.2	28.4	32.6	49.2	189
199	2023-03-07	58	Male	Married	Employed	Yes	No	260	1.1	170	70.3	24	Yes	Yes	No	No	No	No			4.98	0.54	0.52	3.89	0	0.p3	4.49	13.9	40.6	90.4	31	34.2	43	82
200	2023-03-07	20	Male	Single	unemployed	Yes	No	128	83	162	56.3	21	No	Yes	No	No	No	No			6.86	1.55	0.71	4.56	0.01	0.03	3.38	10.3	31.2	92.3	30.5	33	44	120
201	2023-03-07	28	Female	Married	unemployed	Yes	No	122	88	163	57.3	21	No	Yes	No	No	No	No			4.87	2.74	0.35	1.77	0.01	0	4.48	23.4	40.4	90.2	29.9	33.2	39.9	252
202	2023-03-07	23	Female	Married	unemployed	Yes	No	107	68	158	68	22	No	No	No	No	No	No			2.94	0.43	0.51	1.98	0.02	0	4.5	12.4	36.9	82	27.6	33.6	41.1	115
203	2023-03-07	44	Male	Married	unemployed	Yes	No	127	89	172	71.3	23	Yes	Yes	No	No	No	No			5.89	1.65	0.58	3.63	0.01	0.02	5.41	16	47.6	88	29.6	33.6	42.8	274
204	2023-03-07	20	Female	Single	unemployed	Yes	No	121	82	158	61	24	No	Yes	No	No	No	No			5.26	1.98	0.74	2.45	0.01	0.p8	5.11	13.8	41.7	81.6	27	33.1	40.2	176
205	2023-03-07	19	Female	Single	unemployed	Yes	No	101	65	167	57	19	No	No	No	No	No	No			5.35	1.46	0.66	3.04	0.01	0.18	3.2	7.9	24.4	76.3	24.7	32.4	41.2	72
206	2023-03-07	18	Female	Single	unemployed	Yes	No	108	81	154	56.3	23	No	No	No	No	No	No			8.95	1.74	0.6	6.58	0.02	0.01	4.83	13.9	39.4	81.6	28.8	35.3	43	161
207	2023-03-07	32	Female	Married	unemployed	Yes	No	114	77	166	57	20	No	Yes	No	No	No	No			3.67	1.56	0.31	1.78	0.01	0.01	4.27	13	37.6	88.1	30.4	34.6	39.6	192
208	2023-03-07	19	Male	Single	unemployed	Yes	No	125	85	160	54.2	21	No	No	No	No	No	No			8.36	2.29	1.29	4.7	0.01	0.07	4.56	7.4	25.2	55.3	16.2	29.4	36.9	37
209	2023-03-07	32	Female	Married	Employed	Yes	No	126	72	265	69.3	25	No	Yes	No	No	No	No			5.7	0.68	0.67	4.34	0	0.01	4.99	14.4	42.1	84.4	28.9	34.2	41.3	74
210	2023-03-07	19	Male	Single	unemployed	Yes	No	133	90	167	58.3	19	No	Yes	No	No	No	No			11.19	2.09	0.51	8.35	0.04	0.2	4.3	12.1	36.2	84.2	28.1	33.4	39.2	261
211	2023-03-07	23	Female	Single	Employed	Yes	No	110	73	168	52.3	18	No	No	No	No	No	No			4.79	1.59	0.46	2.5	0.01	0.23	5.15	12.6	38.4	74.6	24.5	32.8	38.4	231
212	2023-03-07	21	Female	Single	unemployed	Yes	No	127	60	158	56.1	22	No	Yes	No	No	No	No			4.33	0.47	0.8	3.06	0	0	4.58	13.6	40.5	88.4	29.7	33.6	42.7	171
213	2023-03-07	28	Female	Married	unemployed	Yes	No	103	69	165	58.3	20	No	Yes	No	No	No	No			4.41	1.9	0.33	2.09	0.01	0.08	3.84	11.4	36.3	94.5	29.7	31.4	51.8	204
214	2023-03-07	36	Female	Married	unemployed	Yes	No	139	83	163	64.3	24	No	Yes	No	No	No	No			11.7	1.22	2.05	8.4	0.01	0.02	3.17	6.8	20.6	65	21.6	33	57.1	145
215	2023-03-07	44	Male	Married	Employed	Yes	No	153	78	170	61.5	20	Yes	Yes	No	No	No	No			7.27	2.47	1.12	3.58	0.03	0.07	4.47	14.3	42.4	94.9	32	33.7	42.6	252
216	2023-03-07	24	Female	Widowed/separated	Employed	Yes	No	112	87	162	56.3	21	No	Yes	No	No	No	No			4.74	1.78	0.34	2.58	0.01	0.03	5.37	10.8	34.3	63.9	20.1	31.5	38.2	333
217	2023-03-07	29	Male	Married	unemployed	Yes	No	125	78	172.1	69.2	21	Yes	Yes	No	No	No	No			3.62	0.96	0.45	2.17	0.01	0.03	3.92	11.2	32.6	83.2	28.6	34.4	40.2	92
218	2023-03-07	65	Female	Widowed/separated	unemployed	Yes	No	77	51	168	55.3	19	No	No	No	No	No	No			4.19	1.14	0.44	2.59	0.02	0	3.72	10.7	30.6	82.3	28.8	35	38.5	41
219	2023-03-07	32	Male	Married	Employed	Yes	No	135	88	171	71.2	23	Yes	Yes	No	No	No	No			11.4	1.02	0.9	9.47	0.01	0	5.73	16.8	49.3	86	29.3	34.1	36.1	154
220	2023-03-07	18	Female	Single	unemployed	Yes	No	114	69	154	55.2	23	No	Yes	No	No	No	No			7.38	1.33	0.46	5.52	0.01	0.06	4.16	11.1	34.8	83.7	26.7	31.9	38.5	245
221	2023-03-07	40	Female	Married	unemployed	Yes	No	110	67	162	57.4	21	No	Yes	No	No	No	No			14.26	1.21	0.93	12.11	0.01	0	4.68	14.4	41.3	88.2	30.8	34.9	41.6	188
222	2023-03-07	35	Female	Married	unemployed	Yes	No	175	75	166	69.5	25	No	Yes	No	No	No	No			3.14	1.53	0.21	1.37	0.02	0.01	4.51	13.6	38.9	86.3	30.2	35	41	327
223	2023-03-07	40	Female	Married	Employed	Yes	No	134	80	167	64	23	No	Yes	No	No	No	No			6.26	2.12	0.43	3.68	0.01	0.02	4.59	12.2	37.6	81.9	26.6	32.4	34.6	202
224	2023-03-07	36	Female	Married	Employed	Yes	No	130	82	162	56	21	No	Yes	No	No	No	No			6.12	1.89	0.42	3.74	0.02	0.05	4.77	13	38.7	81.1	27.3	33.6	39.2	265
225	2023-03-07	28	Male	Married	Employed	Yes	No	113	76	164	67.2	24	No	No	No	No	No	No			13.57	10.26	0.75	2.34	0.02	0.2	4.44	12.7	38.9	87.6	28.6	32.6	40.9	230
226	2023-03-07	37	Female	Married	unemployed	Yes	No	105	71	163	58.2	22	No	No	No	No	No	No			7.22	1.83	0.47	4.85	0.02	0.05	4.1	11.2	33.3	81.2	27.3	33.6	37.7	246
227	2023-03-07	54	Male	Married	unemployed	Yes	No	130	82	173	66.3	21	Yes	Yes	No	No	No	No			6.19	0.5	0.7	4.98	0.01	0	5.07	13.7	38.5	75.9	27	35.6	35.6	119
228	2023-03-07	66	Male	Married	retired	Yes	No	159	81	170	58.6	20	Yes	Yes	No	No	No	No			4.37	2.04	0.44	1.82	0.02	0.05	4.51	14.2	37.8	83.8	31.5	37.6	38.3	806
229	2023-03-07	24	Male	Married	Employed	Yes	No	123	77	168	65.6	23	No	Yes	No	No	No	No			5.61	1.69	0.89	2.85	0.18	0	3.98	11.8	34.1	85.7	29.6	34.6	46.9	215
230	2023-03-07	30	Female	Married	Employed	Yes	No	111	68	165	62	22	No	No	No	No	No	No			3.48	0.43	0.34	2.7	0.01	0	4.55	13.8	39.8	87.5	30.3	34.7	40	77
231	2023-03-07	53	Female	Married	unemployed	Yes	No	147	85	163	56.2	21	No	Yes	No	No	No	No			4.61	2.29	0.69	1.62	0.01	0	5.48	16.5	48.3	88.1	30.1	34.2	39.5	156
232	2023-03-07	47	Male	Married	unemployed	Yes	No	140	90	168	58.2	19	No	Yes	No	No	No	No			3.06	0.34	0.44	2.27	0	0,01	4.25	11.8	35.1	82.6	27.8	33.6	42	94
233	2023-03-07	24	Female	Married	unemployed	Yes	No	110	83	169	54	19	No	No	No	No	No	No			8.04	4.3	0.65	2.94	0.02	0.13	5.18	14.9	44.9	86.7	28.8	33.2	38.7	270
234	2023-03-07	24	Female	Married	unemployed	Yes	No	107	64	157	56.3	22	No	No	No	No	No	No			6.53	1.98	0.5	3.76	0.02	0.27	4.78	13	38.7	81	27.2	33.6	34.6	181
235	2023-03-07	38	Male	Married	Employed	Yes	No	108	69	168	57.4	19	No	No	No	No	No	No			16.11	7.27	P. 61	2.73	0.03	5.47	4.9	14.1	40.5	82.7	28.8	34.8	37	255
236	2023-03-07	28	Male	Married	Employed	Yes	No	150	82	171	71.2	24	Yes	Yes	No	No	No	No			4.99	1.45	0.39	3.01	0.02	0.12	5.47	13.3	41.7	76.2	24.3	31.9	35.4	270
237	2023-03-07	19	Male	Single	unemployed	Yes	No	116	62	162	62.3	22	No	No	No	No	No	No			6.4	1.21	0.92	4.26	0.01	0	6.17	14.5	44.4	72	23.5	32.7	39.3	236
238	2023-03-07	66	Male	Married	retired	Yes	No	127	79	172	69.4	23	Yes	Yes	No	No	No	No			3.81	2.15	0.4	1.22	0.01	0.03	5.19	16.3	45.9	88.4	31.4	35.5	41.5	90
239	2023-03-07	28	Male	Married	Employed	Yes	No	118	76	172.3	57.5	18	No	Yes	No	No	No	No			3.82	1.65	0.4	1.73	0.02	0.02	5.8	15.3	46.9	80.9	26.4	32.6	38.8	251
240	2023-03-07	35	Male	Married	unemployed	Yes	No	119	78	168	61.2	21	No	Yes	No	No	No	No			6.05	2.93	0.23	2.54	0.03	0.32	4.65	13.7	40.2	86.5	29.5	34.1	43.2	384
241	2023-03-07	35	Female	Married	unemployed	Yes	No	101	76	158	55.3	22	No	Yes	No	No	No	No			3.53	0.69	0.57	2.21	0.01	0.05	4.55	13.5	40.3	88.6	29.7	33.5	43.7	133
242	2023-03-07	32	Female	Married	unemployed	Yes	No	131	80	162	63.3	25	No	Yes	No	No	No	No			6.74	1.01	0.43	5.28	0.01	0.01	5.8	15.5	46.1	79.5	26.7	33.6	43.5	311
243	2023-03-07	20	Female	Married	unemployed	Yes	No	102	63	154	55.3	23	No	No	No	No	No	No			8.73	2.31	0.75	5.53	0.04	0.1	4.58	9.9	31.8	69.4	21.6	31.1	34.9	365
244	2023-03-07	23	Female	Single	Employed	Yes	No	104	68	163	55.4	21	No	Yes	No	No	No	No			2.96	1.31	0.31	1.32	0.01	0.01	4.83	11.8	36.9	76.4	24.4	32	37.9	214
245	2023-03-07	27	Female	Married	unemployed	Yes	No	102	69	163	56.4	21	No	No	No	No	No	No			5.57	2.18	0.45	2.9	0.02	0.02	6.36	15.5	46	72.3	24.4	33.7	35.9	392
246	2023-03-07	34	Male	Married	unemployed	Yes	No	125	67	162	56.7	21	No	Yes	No	No	No	No			6.76	3.49	0.67	2.51	0.02	0.07	5.35	15.1	46.1	86.2	28.2	32.8	43.3	199
247	2023-03-07	33	Male	Married	Employed	Yes	No	120	58	167	65.3	23	No	Yes	No	No	No	No			10.82	2.05	0.7	8.06	0.01	0	2.26	5.8	18	79.6	25.7	32.2	35.1	66
248	2023-03-07	52	Male	Married	unemployed	Yes	No	114	78	170.3	62.3	20	Yes	Yes	No	No	No	No			13.91	1.52	1.6	10.76	0.01	0.02	4.41	13.1	35.1	79.6	29.7	37.3	38.6	37
249	2023-03-07	18	Female	Single	unemployed	Yes	No	93	54	153	52.3	20	No	No	No	No	No	No			6.3	2.75	0.7	2.46	0.03	0.36	4.57	11.7	36.2	79.2	25.6	32.3	38.8	168
250	2023-03-07	40	Male	Married	Employed	Yes	No	129	75	167	55.3	19	No	Yes	No	No	No	No			6.7	1.91	0.69	3.97	0.01	0.12	3.8	10.9	32.4	85.3	28.7	33.6	38.7	267
251	2023-03-07	68	Male	Married	unemployed	Yes	No	181	103	172	68.4	24	Yes	Yes	No	No	No	No			4.99	0.81	0.36	3.68	0.03	0.11	5. 24	16.2	47.8	91.2	30.9	33.9	42.3	256
252	2023-03-07	35	Male	Married	Employed	Yes	No	116	61	175	68	22	No	No	No	No	No	No			4.88	1.55	0.55	2.62	0.01	0.15	5.74	17.3	48.7	84.8	30.1	35.5	40.6	161
253	2023-03-07	36	Male	Married	Employed	Yes	No	102	70	165	64		No	Yes	No	No	No	No			3.83	0.95	0.4	2.46	0.01	0.01	5.65	17.4	50.4	89.2	30.8	34.6	42.7	16
254	2023-03-07	23	Male	Single	Employed	Yes	No	118	79	168	63	23	No	Yes	No	No	No	No			11.44	1.49	1.25	8.67	0.02	0.01	5.63	17.3	48.8	86.7	30.7	35.5	40.3	203
255	2023-03-07	56	Male	Married	retired	Yes	No	156	85	170.3	68.4	24	Yes	Yes	No	No	No	No			4.51	1.13	0.3	3.06	0.01	0.01	6.21	14.1	42.6	68.6	22.7	33.1	34.5	294
256	2023-03-07	48	Female	Married	unemployed	Yes	No	118	80	165	56.3	20	No	Yes	No	No	No	No			3.82	2.14	0.56	1.09	0.01	0.02	4.39	13.3	40.5	92.3	30.3	32.8	40.6	208
257	2023-03-07	19	Male	Single	unemployed	Yes	No	144	89	165	68.3	25	No	Yes	No	No	No	No			5.4	1.2	0.54	3.55	0.02	0.09	3.56	6.5	23.5	66	18.3	27.7	48.8	198
258	2023-03-07	32	Female	Married	Employed	Yes	No	122	78	158	59.5	24	No	Yes	No	No	No	No			6.67	1.14	0.33	5.18	0.02	0	5.09	13.6	40.1	78.8	26.7	33.9	36.6	167
259	2023-03-07	18	Female	Married	unemployed	Yes	No	112	74	154	53.4	22	No	No	No	No	No	No			8.36	1.63	0.68	5.96	0.01	0.08	4.35	11.7	37.3	85.7	26.9	31.4	39.4	190
260	2023-03-07	23	Female	Married	unemployed	Yes	No	118	75	157	54	22	No	Yes	No	No	No	No			10.8	5.75	0.99	4.03	0.02	0.01	2.48	5.6	16.7	67.3	22.6	33.5	38.8	55
261	2023-03-07	24	Female	Married	unemployed	Yes	No	112	71	168	56.3	19	No	No	No	No	No	No			9.73	1.07	0.85	7.77	0	0.04	3.36	9.9	29.8	88.7	29.5	33.2	46.5	352
262	2023-03-07	29	Female	Married	unemployed	Yes	No	108	54	159	54	22	No	Yes	No	No	No	No			8.41	3.17	0.51	2.43	0.05	2.25	5.24	12.9	39.4	75.2	24.6	32.7	41.4	356
263	2023-03-07	26	Male	Married	unemployed	Yes	No	124	73	165	55.4	20	No	Yes	No	No	No	No			5.5	1.2	0.58	3.69	0.01	0.02	5.64	13.9	42.3	75	24.6	32.9	35.3	294
264	2023-03-07	32	Female	Married	unemployed	Yes	No	116	81	154	53.2	22	No	No	No	No	No	No			3.12	1.02	0.48	1.59	0.01	0.02	4.29	12.6	36.6	85.3	29.4	34.4	40.1	122
265	2023-03-07	20	Female	Single	unemployed		No	85	56	152	53.4	22	No	No	No	No	No	No			14.42	3.01	2.04	7.04	0.02	0.17	3.93	11.2	33.9	86.3	28.5	33	49.7	335
266	2023-03-07	52	Male	Married	unemployed	Yes	No	85	44	170	57	19	Yes	Yes	No	No	No	No			16.18	2.01	4.02	6.07	0.01	0.01	4.09	9.5	29.9	73.1	23.2	31.8	37.1	186
267	2023-03-07	34	Male	Married	unemployed	Yes	No	139	90	166	57.3	20	No	Yes	No	No	No	No			4.85	2.13	0.33	2.32	0.02	0.05	5.04	14.4	41.7	82.7	28.6	34.5	38.7	222
268	2023-03-07	50	Male	Married	Employed	Yes	No	128	63	160	57.3	21	No	Yes	No	No	No	No			3.09	0.72	0.43	1.66	0.01	0.27	4.27	10	32.4	75.9	23.4	30.9	64.5	176
269	2023-03-07	32	Male	Married	unemployed	Yes	No	126	72	163	54.3	21	No	Yes	No	No	No	No			5.7	0.68	0.67	4.34	0	0.01	4.99	14.4	42.1	84.4	28.9	34.2	41.3	74
270	2023-03-07	22	Male	Married	unemployed	Yes	No	133	89	168	68.2	24	No	Yes	No	No	No	No			3.99	0.71	0.25	3.03	0	0	5.31	17.3	46.7	87.9	32.6	32.6	38.5	111
271	2023-03-07	23	Female	Married	unemployed	Yes	No	118	66	154	55.6	23	No	Yes	No	No	No	No			8.78	3.08	1.02	4.46	0.02	0.21	4.35	10.6	33.5	77	24.4	31.6	40	226
272	2023-03-07	21	Female	Single	unemployed	Yes	No	102	62	152	56.3	23	No	No	No	No	No	No			8.32	0.76	1.69	5.86	0.01	0	5.25	13.6	38.4	73.1	25.9	35.4	40.1	190
273	2023-03-07	26	Female	Married	unemployed	Yes	No	102	69	163	54	21	No	No	No	No	No	No			653	2.43	0.64	3.41	0.01	0.04	4.84	10.7	35	72.3	22.1	30.6	52.4	195
274	2023-03-07	26	Male	Married	Employed	Yes	No	124	53.2	158	53.2	21	No	Yes	No	No	No	No			5.4	0.76	0.19	4.42	0.01	0.02	5.49	15.1	44.6	81.2	27.5	33.9	38.7	131
275	2023-03-07	20	Female	Single	unemployed	Yes	No	119	88	169	54	19	No	No	No	No	No	No			6.74	2.52	0.45	3.37	0.02	0.38	5.26	13.1	37.1	70.5	24.9	35.3	34	531
276	2023-03-07	29	Female	Married	Employed	Yes	No	101	68	162	55.3	21	No	No	No	No	No	No			6.91	0.94	0.98	4.96	0.02	0.01	5.02	13.7	40.8	81.3	27.3	33.6	39.6	89
277	2023-03-07	55	Female	Married	unemployed	Yes	No	108	50	167	59.2	21	No	Yes	No	No	No	No			6.29	1.19	0.3	4.42	0.02	0.36	4.99	14.2	42.6	85.4	28.5	33.3	37.6	193
278	2023-03-07	22	Female	Married	unemployed	Yes	No	105	59	154	54	23	No	No	No	No	No	No			10.08	1.1	0.68	8.27	0.01	0.02	4.61	12.3	36.8	79.8	26.7	33.4	38.8	151
279	2023-03-07	27	Male	Married	unemployed	Yes	No	126	85	168	61	21	No	Yes	No	No	No	No			6.4	2.42	0.45	3.43	0.01	0.09	5.96	15.6	47.6	79.9	26.2	32.8	37	199
280	2023-03-07	23	Female	Married	unemployed	Yes	No	110	73	170	54.3	19	No	No	No	No	No	No			4.79	1.59	0.46	2.5	0.01	0.23	5.15	12.6	38.4	74.6	24.5	32.8	38.4	231
281	2023-03-07	40	Male	Married	Employed	Yes	No	129	75	167.2	68	24	No	Yes	No	No	No	No			6.7	1.91	0.69	3.97	0.01	0.12	3.8	10.9	32.4	85.3	28.7	33.6	38.7	267
282	2023-03-07	36	Female	Married	unemployed	Yes	No	111	68	160	55.3	21	No	No	No	No	No	No			6.55	0.3	0.34	5.89	0.01	0.01	4.3	12.4	37.2	86.5	28.8	33.3	40.5	205
283	2023-03-07	29	Female	Married	Employed	Yes	No	108	77	163	55.4	21	No	No	No	No	No	No			3.5	1.22	0.52	1.75	0.01	0.09	5.22	12.8	37.3	71.5	24.5	34.3	43	142
284	2023-03-07	22	Female	Single	unemployed	Yes	No	110	75	157	54.3	22	No	No	No	No	No	No			9.82	1.14	0.84	7.8	0.01	0.03	6.03	17	50	84.4	28.2	33.4	41.9	191
285	2023-03-07	40	Male	Married	Employed	Yes	No	117	77	172	59.5	20	Yes	Yes	No	No	No	No			10.31	0.55	0.58	9.17	0.01	0	4.84	14.5	44.4	91.7	30	32.7	45.1	115
286	2023-03-07	31	Male	Married	Employed	Yes	No	122	88	160	56.2	21	No	No	No	No	No	No			4.87	2.74	0.35	1.77	0.01	0	4.48	13.4	40.4	90.2	29.9	33.2	39.9	252
287	2023-03-07	44	Male	Married	unemployed	Yes	No	128	81	157	63	25	No	Yes	No	No	No	No			12.9	1.55	0.89	10.4	0.05	0.01	4.7	8	27.5	58.5	17	29.1	40.7	324
288	2023-03-07	50	Male	Married	Employed	Yes	No	128	54	173	70.4	23	Yes	Yes	No	No	No	No			4.6	1.55	0.39	2.58	0.01	0.07	5.7	14.1	42.7	74.9	24.7	33	35.1	202
289	2023-03-07	39	Male	Married	Employed	Yes	No	118	68	168	54.5	19	No	No	No	No	No	No			8.15	1.73	0.64	5.64	0.01	0.13	4.01	8.7	28.4	70.8	21.7	30.6	49.8	417
290	2023-03-07	32	Male	Married	Employed	Yes	No	120	72	158	55.4	22	No	Yes	No	No	No	No			3.65	1.69	0.38	1.56	0	0.02	5.65	15.9	46.4	82.1	28.1	34.3	39.1	194
290	2023-03-07	34	Male	Married	Employed	Yes	No	138	84	170	54.3	19	No	No	No	No	No	No			5.37	1.92	0.66	2.19	0.01	0.59	6.1	15.5	45.8	75.1	25.4	33.8	34.6	173
291	2023-03-07	30	Male	Married	unemployed	Yes	No	147	93	170	73	25	Yes	Yes	No	No	No	No			3.73	1.15	0.47	1.97	0.02	0.12	5.03	14.7	45.8	91.1	29.2	32.1	43.9	183
292	2023-03-07	28	Male	Married	unemployed	Yes	No	113	72	167	55.3	19	No	Yes	No	No	No	No			6.89	3.19	1.24	2.41	0.04	0.01	4.27	13.6	38	89	31.9	35.8	45.9	195
293	2023-03-07	26	Male	Married	Employed	Yes	No	134	69	168	59.4	19	No	Yes	No	No	No	No			10.69	1.23	0.98	8.43	0.02	0.03	5.41	13.8	42.5	78.6	25.5	32.5	37	211
294	2023-03-07	38	Female	Married	unemployed	Yes	No	101	76	167	60.3	21	No	No	No	No	No	No			3.76	1.38	0.19	2.18	0.01	0	5.85	12.5	38.8	66.3	21.4	32.2	35.7	131
295	2023-03-07	80	Female	Widowed/separated	unemployed	Yes	No	168.3	61	168.3	55.3	19	No	No	No	No	No	No			14.45	1.33	0.85	12.26	0.01	0	7.07	15.1	50.3	71.1	21.4	30	45.4	205
296	2023-03-07	24	Male	Married	unemployed	Yes	No	125	79	168	54.3	19	No	No	No	No	No	No			8.38	3.31	0.79	3.96	0.01	0.31	5.41	13.7	41.4	76.5	25.3	33.1	36.2	242
297	2023-03-07	30	Female	Married	unemployed	Yes	No	112	66	161	56.3	21	No	Yes	No	No	No	No			7.92	0.55	0.41	6.94	0.01	0.01	4.19	11.8	35.6	85	28.2	33.1	40	70
298	2023-03-07	70	Female	Widowed/separated	unemployed	Yes	No	113	89	168	64.3	23	No	Yes	No	No	No	No			3.91	1.68	0.4	1.6	0.03	0.2	5.48	16.1	48	87.6	29.4	33.5	40.8	217
299	2023-03-07	38	Female	Married	unemployed	Yes	No	114	69	165.2	56.4	20	No	Yes	No	No	No	No			11.34	3.6	3.29	10	0.01	0.01	4.43	11.9	36.4	82.2	26.9	32.7	48.2	556
300	2023-03-07	41	Male	Married	Employed	Yes	No	127	73	171	65	24	Yes	Yes	No	No	No	No			10.17	2.4	3.01	6.02	0.02	0.29	6.04	13.9	42.8	70.9	23	32.5	36.8	293
301	2023-03-07		Female	Single	unemployed	Yes	No	103	62	161	66.8	21	No	Yes	No	No	No	No			7.11	2.74	0.97	3.37	0.02	0.01	5.01	11.3	28.9	57.7	22.6	39.1	31.1	328
302	2023-03-07	18	Male	Single	unemployed	Yes	No	120	74	162	51.5	20	No	Yes	No	No	No	No			6.9	3.79	0.64	2.43	0.02	0.02	1.84	4.8	13.5	73.5	26.1	35.6	37.8	133
303	2023-03-07	19	Female	Married	unemployed	Yes	No	121	75	162.1	59.2	22		No	No	No	No	No			3.96	1.2	0.47	2.19	0.04	0.06	2.42	6.1	16.7	69	25.2	36.5	34.7	76
304	2023-03-07	36	Female	Married	unemployed	Yes	No	100	67	160.3	59.4	23	No	Yes	No	No	No	No			10.4	0.84	1.09	8.07	0.03	0.01	5.54	15.2	38.1	68.8	27.4	39.9	34.7	135
305	2023-03-07	30	Female	Married	Employed	Yes	Yes	143	97	152.1	60	25	No	Yes	Yes	No	No	No	24 months	Stage 1	8.95	2.67	0.59	5.46	0.02	0.21	4.87	12.7	36.9	75.8	26.1	34.4	36.8	153
306	2023-03-07	29	Female	Single	Employed	Yes	Yes	123	87	162	63.1	24	No	No	Yes	No	No	No	45 months	Stage 1	5.68	1.83	0.96	2.69	0.02	0.18	4.17	11.5	34.9	83.7	27.6	33	41.9	196
307	2023-03-07	26	Male	Single	Employed	Yes	Yes	165	113	169	68.4	24	Yes	Yes	Yes	Yes	No	Yes	19 months	Stage 1	3.59	0.81	0.14	2.61	0.02	0.01	2.46	7.8	23.2	94.3	31.7	33.6	59.5	129
308	2023-03-07	25	Female	Married	unemployed	Yes	Yes	142	98	161	65.2	25	No	No	Yes	No	No	Yes	45 months	Stage 1	7.56	1.18	0.56	5.78	0.02	0.02	4.09	11.6	34.9	85.3	28.4	33.2	36.1	265
309	2023-03-07	31	Male	Married	Employed	Yes	Yes	138	89	170	70	24	No	Yes	Yes	Yes	No	Yes	17 months	Stage 1	5.19	1.17	0.58	3.41	0.01	0.02	4.67	13.5	38.8	83.1	28.9	34.8	39.9	112
310	2023-03-07	18	Female	Single	unemployed	Yes	Yes	126	77	153	55.2	23	No	No	Yes	No	No	No	16 months	Stage 1	12.04	2.08	0.89	9.05	0.01	0.01	5.14	13.5	40.2	78.2	26.3	33.6	41.2	201
311	2023-03-07	36	Female	Married	unemployed	Yes	Yes	125	80	165	64.2	23	No	Yes	Yes	No	No	No	35 months	Stage 1	6.53	1.41	0.39	4.67	0.03	0.03	4.62	11.2	34.3	74.2	24.2	32.7	37.6	263
312	2023-03-07	40	Male	Married	unemployed	Yes	Yes	146	96	169.4	61	21	Yes	Yes	Yes	Yes	No	Yes	21 months	Stage 1	10.48	2.24	0.91	7.26	0.01	0.06	4.84	13.3	39.2	81	27.5	33.9	35.5	268
313	2023-03-07	31	Female	Married	unemployed	Yes	Yes	120	63	161	55.1	21	No	No	Yes	No	No	No	44 months	Stage 1	7.16	0.9	0.24	6.01	0.01	0	4.22	12.3	37.3	88.4	29.1	33	43.9	95
314	2023-03-07	48	Male	Married	unemployed	Yes	Yes	136	94	172	60	20	Yes	Yes	Yes	No	No	No	51 months	Stage 1	12.28	2.72	1.02	8.42	0.02	0.1	3.32	10	29.6	89.2	30.1	33.8	43.5	174
315	2023-03-07	45	Male	Married	Employed	Yes	Yes	140	87	169	67	23	Yes	Yes	Yes	No	No	No	70 months	Stage 1	11.77	2.23	0.74	8.68	0.02	0.1	3.62	10.1	30.8	85.1	27.9	32.8	47.5	280
316	2023-03-07	40	Female	Married	unemployed	Yes	Yes	139	99	160	55.1	21	No	No	Yes	No	No	No	59 months	Stage 1	6.17	0.91	0.63	4.61	0.01	0.01	4.68	13.7	39.5	84.4	29.3	34.7	42.1	178
317	2023-03-07	53	Female	Married	unemployed	Yes	Yes	150	80	165	54.3	20	No	No	Yes	No	No	No	52 months	Stage 1	11.85	1.18	0.48	10.18	0.01	0	4.89	13	38.4	78.5	26.6	33.9	35.3	190
318	2023-03-07	33	Female	Married	unemployed	Yes	Yes	142	82	164	63.2	24	No	Yes	Yes	No	No	No	19 months	Stage 1	12.38	1.89	0.87	9.59	0.01	0.02	3.56	8.2	26	73	23	31.5	47.2	194
319	2023-03-07	55	Female	Married	unemployed	Yes	Yes	124	74	160	55.3	21	No	Yes	Yes	No	No	No	52 months	Stage 1	11.39	1.76	0.83	8.64	0.02	0.14	4.97	14.2	41.1	82.7	28.6	34.5	47.2	211
320	2023-03-07	55	Male	Married	unemployed	Yes	Yes	148	98	168	64.2	23	Yes	Yes	Yes	No	No	No	24 months	Stage 1	9.82	1.36	0.5	7.78	0.01	0.17	3.84	10	30.8	80.2	26	32.5	40.1	183
321	2023-03-07	68	Male	Married	retired	Yes	Yes	165	110	171.3	54	19	Yes	Yes	Yes	No	No	No	48 months	Stage 1	7.71	1.73	0.58	5.33	0.01	0.06	3.94	12.7	37.3	94.7	32.2	34	46.5	100
322	2023-03-07	36	Female	Married	unemployed	Yes	No	117	79	162	56.3	21	No	No	Yes	No	No	No			10.55	1.69	0.44	7.94	0.02	0.46	3.45	10.2	30	87	29.6	34	41.9	156
323	2023-03-07	56	Female	Married	unemployed	Yes	Yes	124	82	167	54	19	No	No	Yes	No	No	No			9.73	1.84	0.72	7.06	0.01	0.1	4.06	9	28.8	70.9	22.2	31.3	37	175
323	2023-03-07	48	Female	Married	unemployed	Yes	No	120	88	153	57	23	No	No	Yes	No	No	No			8	2.52	0.56	4.88	0.01	0.03	4.46	12.4	37.2	83.4	27.8	33.3	40.9	157
324	2023-03-07	56	Female	Married	unemployed	Yes	No	124	82	167	54	19	No	No	Yes	No	No	No			9.73	1.84	0.72	7.06	0.01	0.1	4.06	9	28.8	70.9	22.2	31.3	37	175
325	2023-03-07	38	Female	Married	unemployed	Yes	No	145	86	155	58	23	No	No	Yes	No	No	No			4.9	1.2	1.2	5.02	0.01	0.01	2.45	5.1	15.8	65	20.7	32	45	377
326	2023-03-07	41	Male	Married	Employed	Yes	No	142	95	170	69.2	24	Yes	Yes	Yes	No	No	No			7.9	2.2	3	3.02	0.01	0.13	5.11	14.2	43.8	86	27.9	32.5	45	257
327	2023-03-07	60	Male	Widowed/separated	retired	Yes	No	159	102	165	54.3	20	No	No	Yes	No	No	No			4.6	1.1	1.6	3.5	0.01	0.01	5.64	15.4	45.1	80	27.2	34	38	82
328	2023-03-07	22	Male	Single	Employed	Yes	No	131	91	168	61	21	No	Yes	Yes	Yes	No	Yes			4.6	2.1	0.9	5.6	0.02	0.12	7.03	18.7	62.9	90	26.7	29.8	44	193
329	2023-03-07	19	Female	Single	unemployed	Yes	No	141	76	169	62	21	No	No	Yes	No	No	No			4	2	1	3.88	0.01	0.17	5.15	15.3	44.2	86	29.7	34.6	39	242
330	2023-03-07	59	Female	Married	unemployed	Yes	No	132	78	156	57	23	No	No	Yes	No	No	No			12.9	2.6	3.8	5.05	0.01	0.04	5.05	13.6	42.6	84	27	32	42	249
331	2023-03-07	28	Male	Married	Employed	Yes	No	128	81	171	70	24	No	Yes	Yes	No	No	No			2.5	1.4	0.3	6.02	0.01	0.03	5.45	17	47.4	87	31.2	35.8	43	197
332	2023-03-07	44	Male	Married	Employed	Yes	No	138	90	172.4	73.4	24	No	Yes	Yes	No	No	No			3.3	1.8	0.7	2.06	0.01	0	5.32	16.8	48.6	91	31.5	34.5	44	210
333	2023-03-07	38	Male	Married	Employed	Yes	No	136	88	169	70.4	24	No	Yes	Yes	No	No	No			3.94	5.2	1.2	3.9	0.01	0.13	3.94	8.4	28.6	73	21.4	29.5	50	891
334	2023-03-07	30	Male	Married	Employed	Yes	No	143	90	171	64	22	Yes	Yes	Yes	No	No	No			4.6	2.4	0.3	1.9	0	0.01	4.65	13.2	40	86	28.4	33	44.5	252
335	2023-03-07	40	Female	Married	unemployed	Yes	No	143	82	157	55	22	No	No	Yes	No	No	No			4.6	2.6	1.2	2	0	0.02	6.05	10.6	37.7	62	17.5	28.2	39	386
336	2023-03-07	31	Male	Married	Employed	Yes	No	132	77	164	55	21	No	No	Yes	No	No	No			7.9	1.5	1.4	7.05	0.2	0.15	4.94	14.5	43.4	88	29.3	33.5	37	226
337	2023-03-07	23	Male	Single	Employed	Yes	No	129	96	169	60	21	No	Yes	Yes	No	No	No			2.9	1.5	0.3	2.01	0	0.01	5.16	15.6	45.6	88	30.3	34.4	40	161
338	2023-03-07	77	Female	Widowed/separated	retired	Yes	No	164	92	161	54.4	21	No	Yes	Yes	No	No	No			3.62	1.28	0.3	1.87	0.02	0.15	4.91	13.9	41.3	84.1	28.3	33.7	44.2	148
